# Supplementary material for: Regulatory Mechanisms of Vitellogenesis in Insects
Source: Front Cell Dev Biol. 2021 Jan 28;8:593613. doi: 10.3389/fcell.2020.593613 (PMC7901893; doi:10.3389/fcell.2020.593613)
Supplement: Supplementary Table 1 — Identification of Vg genes in insects. [file Table_1.XLSX]

## Sheet: Sheet1
Order	Species	No. of Vg genes	Genes name	Accession No.	References
Blattodea	Periplaneta american	2	Vg1	AB034804	Tufail et al., 2000; Tufail et al., 2001
			Vg2	AB047401	Tufail et al., 2000; Tufail et al., 2001
	Leucophaea maderae	2	Vg1	AB052640	Tufail et al., 2007
			Vg2	AB194976	Tufail et al., 2007
	Blattella germanica	1	Vg	AJ005115	Martin et al., 1998; Comas et al., 2000
Orthoptera	Locusta migratoria	2	VgA	KF171066	Dhadialla et al., 1987
			VgB	KX709496	Dhadialla et al., 1987
Diptera	Aedes aegypti	5	VgA1	L41842	Romans at al., 1995
			VgA2	-	Romans at al., 1995
			VgB	AY380797	Romans at al., 1995
			VgC	AY373377	Romans at al., 1995
			Vg3	-	Romans at al., 1995
	Drosophila melanogaster	3	YP1	FBgn0004045	Isaac and Bownes, 1982
			YP2	FBgn0005391	Isaac and Bownes, 1982
			YP3	FBgn0004047	Isaac and Bownes, 1982
	Anopheles gambiae	1	Vg	AF281078	Holt and Subramanian, 2002
	Culex quinquefasciatus	2	VgC1	AY691324	Isoe and Hagedorn, 2007
			VgC2	AY691325	Isoe and Hagedorn, 2007
	Bactrocera dorsalis	2	Vg1	AF368053	Chen et al., 2012
			Vg2	AF368054	Chen et al., 2012
Lepidoptera	Bombyx mori	1	Vg	D13160	Yano et al., 1993
	Helicoverpa armigera	1	Vg	JQ723600	Zhang et al., 2014
	Spodoptera frugiperda	1	Vg	-	Sorge et al., 2000
	Spodoptera litura	1	Vg	EU095334	Shu et al., 2009
	Spodoptera exigua	1	Vg	KT274176	Zhao et al., 2016
Hymenoptera	Apis mellifera	1	Vg	AJ517411	Piulachs et al., 2003
	Bombus lantschouensis	1	Vg	MF632304	Chen et al., 2018
	Encarsia formosa	1	Vg	AY553878.	Donnell, 2004
	Solenopsis invicta	4	Vg1	XM_026131882	Wurm et al., 2011, Lewis et al., 2001
			Vg2	NM_001304584	Wurm et al., 2011, Lewis et al., 2001
			Vg3	NM_001304585	Wurm et al., 2011, Lewis et al., 2001
			Vg4	XM_026131882	Wurm et al., 2011, Lewis et al., 2001
	Linepithema humile	5	Vg1	LH17501	Corona et al., 2013
			Vg2	LH17497	Corona et al., 2013
			Vg3	-	Corona et al., 2013
			Vg4	LH17495	Corona et al., 2013
			Vg5	LH25675	Corona et al., 2013
Coleoptera	Tribulium castaneum	2	Vg1	XM_965117	Parthasarathy et al., 2010
			Vg2	XM_966305	Parthasarathy et al., 2010
	Agasicles hygrophila	3	Vg1	MH423679	Zhang et al., 2019
			Vg2	MH423680	Zhang et al., 2019
			Vg3	MH423681	Zhang et al., 2019
	Harmonia axyridis	2	Vg1	KX442718	Zhang et al., 2017
			Vg2	KY032001	Zhang et al., 2017
	Colaphellus Bowringi	2	Vg1	KU516007	Liu et al., 2019
			Vg2	KU516008	Liu et al., 2019
	Tenebrio molitor	1	Vg	AY714212	Warr et al., 2006
Hemiptera	Nilaparvata lugens	3	Vg	AB353856	Shen et al., 2019
			Vg-like1	MK779307	Shen et al., 2019
			Vg-like2	MK779308	Shen et al., 2019
	Bactericera cockerelli	2	Vg1-like	KX752432	Ibanez et al., 2017
			Vg6-like	KY940305	Ibanez et al., 2018
	Pyrrhocoris apterus	2	Vg1	KF583751	Smykal et al., 2013
			Vg2	KF583752	Smykal et al., 2013
	Apolygus lucorum	1	Vg	KC136271	Sun et al., 2016
	Cimex lectularius	2	Vg	LC115022	Moriyama et al., 2016
			Vg-like	LC115023	Moriyama et al., 2016
	Aphis gossypii	1	Vg	MK736282	Ullah et al., 2019
Neuroptera	Chrysopa pallens	2	Vg1	MH400048	Han et al., 2017; Han et al., 2020
			Vg2	MH400049	Han et al., 2017; Han et al., 2020
	Chrysopa septempunctata	1	Vg	JX286617	Liu et al., 2015
